# Supplementary material for: Unemployment claims in Philadelphia one year after implementation of the sweetened beverage tax
Source: PLoS One. 2019 Mar 27;14(3):e0213218. doi: 10.1371/journal.pone.0213218 (PMC6436769; doi:10.1371/journal.pone.0213218)
Supplement: S1 Raw Data File — (TXT) [file pone.0213218.s002.txt]

"Date" "NAICS" "NoUnemp" "County" "time" "posttax" "tx" "txtime" "spring" "summer" "fall"
"1448" "Jan-15" "312111" 3 "Allegheny" 1 0 0 0 1 0 0
"4336" "Jan-15" "312111" 2 "Bucks" 1 0 0 0 1 0 0
"7224" "Jan-15" "312111" 2 "Delaware" 1 0 0 0 1 0 0
"11556" "Jan-15" "312111" 3 "Montgomery" 1 0 0 0 1 0 0
"13000" "Jan-15" "312111" 3 "Philadelphia" 1 0 1 0 1 0 0
"15888" "Jan-15" "312111" 7 "Neighbor" 1 0 0 0 1 0 0
"1461" "Jan-15" "44511" 105 "Allegheny" 1 0 0 0 1 0 0
"4349" "Jan-15" "44511" 30 "Bucks" 1 0 0 0 1 0 0
"7237" "Jan-15" "44511" 37 "Delaware" 1 0 0 0 1 0 0
"11569" "Jan-15" "44511" 51 "Montgomery" 1 0 0 0 1 0 0
"13013" "Jan-15" "44511" 177 "Philadelphia" 1 0 1 0 1 0 0
"15901" "Jan-15" "44511" 118 "Neighbor" 1 0 0 0 1 0 0
"1445" "Jan-15" "All NAICS" 11570 "Allegheny" 1 0 0 0 1 0 0
"4333" "Jan-15" "All NAICS" 4750 "Bucks" 1 0 0 0 1 0 0
"7221" "Jan-15" "All NAICS" 3550 "Delaware" 1 0 0 0 1 0 0
"11553" "Jan-15" "All NAICS" 5390 "Montgomery" 1 0 0 0 1 0 0
"12997" "Jan-15" "All NAICS" 12440 "Philadelphia" 1 0 1 0 1 0 0
"15885" "Jan-15" "All NAICS" 13690 "Neighbor" 1 0 0 0 1 0 0
"17329" "Jan-15" "PBT Industries" 911 "Allegheny" 1 0 0 0 1 0 0
"17405" "Jan-15" "PBT Industries" 302 "Bucks" 1 0 0 0 1 0 0
"17481" "Jan-15" "PBT Industries" 317 "Delaware" 1 0 0 0 1 0 0
"17595" "Jan-15" "PBT Industries" 307 "Montgomery" 1 0 0 0 1 0 0
"17671" "Jan-15" "PBT Industries" 1517 "Philadelphia" 1 0 1 0 1 0 0
"17747" "Jan-15" "PBT Industries" 926 "Neighbor" 1 0 0 0 1 0 0
"1486" "Feb-15" "312111" 4 "Allegheny" 2 0 0 0 1 0 0
"4374" "Feb-15" "312111" 3 "Bucks" 2 0 0 0 1 0 0
"7262" "Feb-15" "312111" 1 "Delaware" 2 0 0 0 1 0 0
"11594" "Feb-15" "312111" 0 "Montgomery" 2 0 0 0 1 0 0
"13038" "Feb-15" "312111" 6 "Philadelphia" 2 0 1 0 1 0 0
"15926" "Feb-15" "312111" 4 "Neighbor" 2 0 0 0 1 0 0
"1499" "Feb-15" "44511" 71 "Allegheny" 2 0 0 0 1 0 0
"4387" "Feb-15" "44511" 28 "Bucks" 2 0 0 0 1 0 0
"7275" "Feb-15" "44511" 25 "Delaware" 2 0 0 0 1 0 0
"11607" "Feb-15" "44511" 35 "Montgomery" 2 0 0 0 1 0 0
"13051" "Feb-15" "44511" 155 "Philadelphia" 2 0 1 0 1 0 0
"15939" "Feb-15" "44511" 88 "Neighbor" 2 0 0 0 1 0 0
"1483" "Feb-15" "All NAICS" 8340 "Allegheny" 2 0 0 0 1 0 0
"4371" "Feb-15" "All NAICS" 2960 "Bucks" 2 0 0 0 1 0 0
"7259" "Feb-15" "All NAICS" 2370 "Delaware" 2 0 0 0 1 0 0
"11591" "Feb-15" "All NAICS" 3540 "Montgomery" 2 0 0 0 1 0 0
"13035" "Feb-15" "All NAICS" 8250 "Philadelphia" 2 0 1 0 1 0 0
"15923" "Feb-15" "All NAICS" 8870 "Neighbor" 2 0 0 0 1 0 0
"17330" "Feb-15" "PBT Industries" 739 "Allegheny" 2 0 0 0 1 0 0
"17406" "Feb-15" "PBT Industries" 134 "Bucks" 2 0 0 0 1 0 0
"17482" "Feb-15" "PBT Industries" 164 "Delaware" 2 0 0 0 1 0 0
"17596" "Feb-15" "PBT Industries" 154 "Montgomery" 2 0 0 0 1 0 0
"17672" "Feb-15" "PBT Industries" 1002 "Philadelphia" 2 0 1 0 1 0 0
"17748" "Feb-15" "PBT Industries" 452 "Neighbor" 2 0 0 0 1 0 0
"1524" "Mar-15" "312111" 1 "Allegheny" 3 0 0 0 1 0 0
"4412" "Mar-15" "312111" 1 "Bucks" 3 0 0 0 1 0 0
"7300" "Mar-15" "312111" 1 "Delaware" 3 0 0 0 1 0 0
"11632" "Mar-15" "312111" 0 "Montgomery" 3 0 0 0 1 0 0
"13076" "Mar-15" "312111" 5 "Philadelphia" 3 0 1 0 1 0 0
"15964" "Mar-15" "312111" 2 "Neighbor" 3 0 0 0 1 0 0
"1537" "Mar-15" "44511" 87 "Allegheny" 3 0 0 0 1 0 0
"4425" "Mar-15" "44511" 20 "Bucks" 3 0 0 0 1 0 0
"7313" "Mar-15" "44511" 25 "Delaware" 3 0 0 0 1 0 0
"11645" "Mar-15" "44511" 23 "Montgomery" 3 0 0 0 1 0 0
"13089" "Mar-15" "44511" 134 "Philadelphia" 3 0 1 0 1 0 0
"15977" "Mar-15" "44511" 68 "Neighbor" 3 0 0 0 1 0 0
"1521" "Mar-15" "All NAICS" 7300 "Allegheny" 3 0 0 0 1 0 0
"4409" "Mar-15" "All NAICS" 2780 "Bucks" 3 0 0 0 1 0 0
"7297" "Mar-15" "All NAICS" 2450 "Delaware" 3 0 0 0 1 0 0
"11629" "Mar-15" "All NAICS" 3440 "Montgomery" 3 0 0 0 1 0 0
"13073" "Mar-15" "All NAICS" 9010 "Philadelphia" 3 0 1 0 1 0 0
"15961" "Mar-15" "All NAICS" 8670 "Neighbor" 3 0 0 0 1 0 0
"17331" "Mar-15" "PBT Industries" 943 "Allegheny" 3 0 0 0 1 0 0
"17407" "Mar-15" "PBT Industries" 208 "Bucks" 3 0 0 0 1 0 0
"17483" "Mar-15" "PBT Industries" 372 "Delaware" 3 0 0 0 1 0 0
"17597" "Mar-15" "PBT Industries" 214 "Montgomery" 3 0 0 0 1 0 0
"17673" "Mar-15" "PBT Industries" 1404 "Philadelphia" 3 0 1 0 1 0 0
"17749" "Mar-15" "PBT Industries" 794 "Neighbor" 3 0 0 0 1 0 0
"1562" "Apr-15" "312111" 2 "Allegheny" 4 0 0 0 0 1 0
"4450" "Apr-15" "312111" 0 "Bucks" 4 0 0 0 0 1 0
"7338" "Apr-15" "312111" 1 "Delaware" 4 0 0 0 0 1 0
"11670" "Apr-15" "312111" 1 "Montgomery" 4 0 0 0 0 1 0
"13114" "Apr-15" "312111" 3 "Philadelphia" 4 0 1 0 0 1 0
"16002" "Apr-15" "312111" 2 "Neighbor" 4 0 0 0 0 1 0
"1575" "Apr-15" "44511" 93 "Allegheny" 4 0 0 0 0 1 0
"4463" "Apr-15" "44511" 21 "Bucks" 4 0 0 0 0 1 0
"7351" "Apr-15" "44511" 28 "Delaware" 4 0 0 0 0 1 0
"11683" "Apr-15" "44511" 32 "Montgomery" 4 0 0 0 0 1 0
"13127" "Apr-15" "44511" 155 "Philadelphia" 4 0 1 0 0 1 0
"16015" "Apr-15" "44511" 81 "Neighbor" 4 0 0 0 0 1 0
"1559" "Apr-15" "All NAICS" 7150 "Allegheny" 4 0 0 0 0 1 0
"4447" "Apr-15" "All NAICS" 2480 "Bucks" 4 0 0 0 0 1 0
"7335" "Apr-15" "All NAICS" 2380 "Delaware" 4 0 0 0 0 1 0
"11667" "Apr-15" "All NAICS" 2930 "Montgomery" 4 0 0 0 0 1 0
"13111" "Apr-15" "All NAICS" 9240 "Philadelphia" 4 0 1 0 0 1 0
"15999" "Apr-15" "All NAICS" 7790 "Neighbor" 4 0 0 0 0 1 0
"17332" "Apr-15" "PBT Industries" 901 "Allegheny" 4 0 0 0 0 1 0
"17408" "Apr-15" "PBT Industries" 179 "Bucks" 4 0 0 0 0 1 0
"17484" "Apr-15" "PBT Industries" 280 "Delaware" 4 0 0 0 0 1 0
"17598" "Apr-15" "PBT Industries" 170 "Montgomery" 4 0 0 0 0 1 0
"17674" "Apr-15" "PBT Industries" 1331 "Philadelphia" 4 0 1 0 0 1 0
"17750" "Apr-15" "PBT Industries" 629 "Neighbor" 4 0 0 0 0 1 0
"1600" "May-15" "312111" 1 "Allegheny" 5 0 0 0 0 1 0
"4488" "May-15" "312111" 2 "Bucks" 5 0 0 0 0 1 0
"7376" "May-15" "312111" 2 "Delaware" 5 0 0 0 0 1 0
"11708" "May-15" "312111" 0 "Montgomery" 5 0 0 0 0 1 0
"13152" "May-15" "312111" 3 "Philadelphia" 5 0 1 0 0 1 0
"16040" "May-15" "312111" 4 "Neighbor" 5 0 0 0 0 1 0
"1613" "May-15" "44511" 73 "Allegheny" 5 0 0 0 0 1 0
"4501" "May-15" "44511" 25 "Bucks" 5 0 0 0 0 1 0
"7389" "May-15" "44511" 32 "Delaware" 5 0 0 0 0 1 0
"11721" "May-15" "44511" 44 "Montgomery" 5 0 0 0 0 1 0
"13165" "May-15" "44511" 113 "Philadelphia" 5 0 1 0 0 1 0
"16053" "May-15" "44511" 101 "Neighbor" 5 0 0 0 0 1 0
"1597" "May-15" "All NAICS" 6220 "Allegheny" 5 0 0 0 0 1 0
"4485" "May-15" "All NAICS" 1970 "Bucks" 5 0 0 0 0 1 0
"7373" "May-15" "All NAICS" 2030 "Delaware" 5 0 0 0 0 1 0
"11705" "May-15" "All NAICS" 2360 "Montgomery" 5 0 0 0 0 1 0
"13149" "May-15" "All NAICS" 8490 "Philadelphia" 5 0 1 0 0 1 0
"16037" "May-15" "All NAICS" 6360 "Neighbor" 5 0 0 0 0 1 0
"17333" "May-15" "PBT Industries" 1056 "Allegheny" 5 0 0 0 0 1 0
"17409" "May-15" "PBT Industries" 183 "Bucks" 5 0 0 0 0 1 0
"17485" "May-15" "PBT Industries" 303 "Delaware" 5 0 0 0 0 1 0
"17599" "May-15" "PBT Industries" 198 "Montgomery" 5 0 0 0 0 1 0
"17675" "May-15" "PBT Industries" 1917 "Philadelphia" 5 0 1 0 0 1 0
"17751" "May-15" "PBT Industries" 684 "Neighbor" 5 0 0 0 0 1 0
"1638" "Jun-15" "312111" 3 "Allegheny" 6 0 0 0 0 1 0
"4526" "Jun-15" "312111" 3 "Bucks" 6 0 0 0 0 1 0
"7414" "Jun-15" "312111" 2 "Delaware" 6 0 0 0 0 1 0
"11746" "Jun-15" "312111" 0 "Montgomery" 6 0 0 0 0 1 0
"13190" "Jun-15" "312111" 3 "Philadelphia" 6 0 1 0 0 1 0
"16078" "Jun-15" "312111" 5 "Neighbor" 6 0 0 0 0 1 0
"1651" "Jun-15" "44511" 81 "Allegheny" 6 0 0 0 0 1 0
"4539" "Jun-15" "44511" 21 "Bucks" 6 0 0 0 0 1 0
"7427" "Jun-15" "44511" 42 "Delaware" 6 0 0 0 0 1 0
"11759" "Jun-15" "44511" 34 "Montgomery" 6 0 0 0 0 1 0
"13203" "Jun-15" "44511" 130 "Philadelphia" 6 0 1 0 0 1 0
"16091" "Jun-15" "44511" 97 "Neighbor" 6 0 0 0 0 1 0
"1635" "Jun-15" "All NAICS" 9280 "Allegheny" 6 0 0 0 0 1 0
"4523" "Jun-15" "All NAICS" 3300 "Bucks" 6 0 0 0 0 1 0
"7411" "Jun-15" "All NAICS" 2930 "Delaware" 6 0 0 0 0 1 0
"11743" "Jun-15" "All NAICS" 4240 "Montgomery" 6 0 0 0 0 1 0
"13187" "Jun-15" "All NAICS" 10610 "Philadelphia" 6 0 1 0 0 1 0
"16075" "Jun-15" "All NAICS" 10470 "Neighbor" 6 0 0 0 0 1 0
"17334" "Jun-15" "PBT Industries" 1269 "Allegheny" 6 0 0 0 0 1 0
"17410" "Jun-15" "PBT Industries" 496 "Bucks" 6 0 0 0 0 1 0
"17486" "Jun-15" "PBT Industries" 563 "Delaware" 6 0 0 0 0 1 0
"17600" "Jun-15" "PBT Industries" 411 "Montgomery" 6 0 0 0 0 1 0
"17676" "Jun-15" "PBT Industries" 1666 "Philadelphia" 6 0 1 0 0 1 0
"17752" "Jun-15" "PBT Industries" 1470 "Neighbor" 6 0 0 0 0 1 0
"1676" "Jul-15" "312111" 1 "Allegheny" 7 0 0 0 0 0 1
"4564" "Jul-15" "312111" 1 "Bucks" 7 0 0 0 0 0 1
"7452" "Jul-15" "312111" 4 "Delaware" 7 0 0 0 0 0 1
"11784" "Jul-15" "312111" 0 "Montgomery" 7 0 0 0 0 0 1
"13228" "Jul-15" "312111" 6 "Philadelphia" 7 0 1 0 0 0 1
"16116" "Jul-15" "312111" 5 "Neighbor" 7 0 0 0 0 0 1
"1689" "Jul-15" "44511" 82 "Allegheny" 7 0 0 0 0 0 1
"4577" "Jul-15" "44511" 30 "Bucks" 7 0 0 0 0 0 1
"7465" "Jul-15" "44511" 48 "Delaware" 7 0 0 0 0 0 1
"11797" "Jul-15" "44511" 41 "Montgomery" 7 0 0 0 0 0 1
"13241" "Jul-15" "44511" 163 "Philadelphia" 7 0 1 0 0 0 1
"16129" "Jul-15" "44511" 119 "Neighbor" 7 0 0 0 0 0 1
"1673" "Jul-15" "All NAICS" 7530 "Allegheny" 7 0 0 0 0 0 1
"4561" "Jul-15" "All NAICS" 2540 "Bucks" 7 0 0 0 0 0 1
"7449" "Jul-15" "All NAICS" 2610 "Delaware" 7 0 0 0 0 0 1
"11781" "Jul-15" "All NAICS" 3130 "Montgomery" 7 0 0 0 0 0 1
"13225" "Jul-15" "All NAICS" 10660 "Philadelphia" 7 0 1 0 0 0 1
"16113" "Jul-15" "All NAICS" 8280 "Neighbor" 7 0 0 0 0 0 1
"17335" "Jul-15" "PBT Industries" 889 "Allegheny" 7 0 0 0 0 0 1
"17411" "Jul-15" "PBT Industries" 233 "Bucks" 7 0 0 0 0 0 1
"17487" "Jul-15" "PBT Industries" 330 "Delaware" 7 0 0 0 0 0 1
"17601" "Jul-15" "PBT Industries" 227 "Montgomery" 7 0 0 0 0 0 1
"17677" "Jul-15" "PBT Industries" 1615 "Philadelphia" 7 0 1 0 0 0 1
"17753" "Jul-15" "PBT Industries" 790 "Neighbor" 7 0 0 0 0 0 1
"1714" "Aug-15" "312111" 2 "Allegheny" 8 0 0 0 0 0 1
"4602" "Aug-15" "312111" 1 "Bucks" 8 0 0 0 0 0 1
"7490" "Aug-15" "312111" 3 "Delaware" 8 0 0 0 0 0 1
"11822" "Aug-15" "312111" 2 "Montgomery" 8 0 0 0 0 0 1
"13266" "Aug-15" "312111" 4 "Philadelphia" 8 0 1 0 0 0 1
"16154" "Aug-15" "312111" 6 "Neighbor" 8 0 0 0 0 0 1
"1727" "Aug-15" "44511" 78 "Allegheny" 8 0 0 0 0 0 1
"4615" "Aug-15" "44511" 24 "Bucks" 8 0 0 0 0 0 1
"7503" "Aug-15" "44511" 35 "Delaware" 8 0 0 0 0 0 1
"11835" "Aug-15" "44511" 44 "Montgomery" 8 0 0 0 0 0 1
"13279" "Aug-15" "44511" 139 "Philadelphia" 8 0 1 0 0 0 1
"16167" "Aug-15" "44511" 103 "Neighbor" 8 0 0 0 0 0 1
"1711" "Aug-15" "All NAICS" 6900 "Allegheny" 8 0 0 0 0 0 1
"4599" "Aug-15" "All NAICS" 2110 "Bucks" 8 0 0 0 0 0 1
"7487" "Aug-15" "All NAICS" 2040 "Delaware" 8 0 0 0 0 0 1
"11819" "Aug-15" "All NAICS" 2660 "Montgomery" 8 0 0 0 0 0 1
"13263" "Aug-15" "All NAICS" 8200 "Philadelphia" 8 0 1 0 0 0 1
"16151" "Aug-15" "All NAICS" 6810 "Neighbor" 8 0 0 0 0 0 1
"17336" "Aug-15" "PBT Industries" 654 "Allegheny" 8 0 0 0 0 0 1
"17412" "Aug-15" "PBT Industries" 131 "Bucks" 8 0 0 0 0 0 1
"17488" "Aug-15" "PBT Industries" 197 "Delaware" 8 0 0 0 0 0 1
"17602" "Aug-15" "PBT Industries" 189 "Montgomery" 8 0 0 0 0 0 1
"17678" "Aug-15" "PBT Industries" 1135 "Philadelphia" 8 0 1 0 0 0 1
"17754" "Aug-15" "PBT Industries" 517 "Neighbor" 8 0 0 0 0 0 1
"1752" "Sep-15" "312111" 1 "Allegheny" 9 0 0 0 0 0 1
"4640" "Sep-15" "312111" 0 "Bucks" 9 0 0 0 0 0 1
"7528" "Sep-15" "312111" 4 "Delaware" 9 0 0 0 0 0 1
"11860" "Sep-15" "312111" 0 "Montgomery" 9 0 0 0 0 0 1
"13304" "Sep-15" "312111" 5 "Philadelphia" 9 0 1 0 0 0 1
"16192" "Sep-15" "312111" 4 "Neighbor" 9 0 0 0 0 0 1
"1765" "Sep-15" "44511" 87 "Allegheny" 9 0 0 0 0 0 1
"4653" "Sep-15" "44511" 31 "Bucks" 9 0 0 0 0 0 1
"7541" "Sep-15" "44511" 74 "Delaware" 9 0 0 0 0 0 1
"11873" "Sep-15" "44511" 66 "Montgomery" 9 0 0 0 0 0 1
"13317" "Sep-15" "44511" 229 "Philadelphia" 9 0 1 0 0 0 1
"16205" "Sep-15" "44511" 171 "Neighbor" 9 0 0 0 0 0 1
"1749" "Sep-15" "All NAICS" 5520 "Allegheny" 9 0 0 0 0 0 1
"4637" "Sep-15" "All NAICS" 2000 "Bucks" 9 0 0 0 0 0 1
"7525" "Sep-15" "All NAICS" 2010 "Delaware" 9 0 0 0 0 0 1
"11857" "Sep-15" "All NAICS" 2460 "Montgomery" 9 0 0 0 0 0 1
"13301" "Sep-15" "All NAICS" 7610 "Philadelphia" 9 0 1 0 0 0 1
"16189" "Sep-15" "All NAICS" 6470 "Neighbor" 9 0 0 0 0 0 1
"17337" "Sep-15" "PBT Industries" 564 "Allegheny" 9 0 0 0 0 0 1
"17413" "Sep-15" "PBT Industries" 142 "Bucks" 9 0 0 0 0 0 1
"17489" "Sep-15" "PBT Industries" 201 "Delaware" 9 0 0 0 0 0 1
"17603" "Sep-15" "PBT Industries" 194 "Montgomery" 9 0 0 0 0 0 1
"17679" "Sep-15" "PBT Industries" 1012 "Philadelphia" 9 0 1 0 0 0 1
"17755" "Sep-15" "PBT Industries" 537 "Neighbor" 9 0 0 0 0 0 1
"1790" "Oct-15" "312111" 1 "Allegheny" 10 0 0 0 0 0 0
"4678" "Oct-15" "312111" 2 "Bucks" 10 0 0 0 0 0 0
"7566" "Oct-15" "312111" 2 "Delaware" 10 0 0 0 0 0 0
"11898" "Oct-15" "312111" 0 "Montgomery" 10 0 0 0 0 0 0
"13342" "Oct-15" "312111" 9 "Philadelphia" 10 0 1 0 0 0 0
"16230" "Oct-15" "312111" 4 "Neighbor" 10 0 0 0 0 0 0
"1803" "Oct-15" "44511" 92 "Allegheny" 10 0 0 0 0 0 0
"4691" "Oct-15" "44511" 32 "Bucks" 10 0 0 0 0 0 0
"7579" "Oct-15" "44511" 33 "Delaware" 10 0 0 0 0 0 0
"11911" "Oct-15" "44511" 38 "Montgomery" 10 0 0 0 0 0 0
"13355" "Oct-15" "44511" 150 "Philadelphia" 10 0 1 0 0 0 0
"16243" "Oct-15" "44511" 103 "Neighbor" 10 0 0 0 0 0 0
"1787" "Oct-15" "All NAICS" 6690 "Allegheny" 10 0 0 0 0 0 0
"4675" "Oct-15" "All NAICS" 2230 "Bucks" 10 0 0 0 0 0 0
"7563" "Oct-15" "All NAICS" 2150 "Delaware" 10 0 0 0 0 0 0
"11895" "Oct-15" "All NAICS" 2680 "Montgomery" 10 0 0 0 0 0 0
"13339" "Oct-15" "All NAICS" 8760 "Philadelphia" 10 0 1 0 0 0 0
"16227" "Oct-15" "All NAICS" 7060 "Neighbor" 10 0 0 0 0 0 0
"17338" "Oct-15" "PBT Industries" 716 "Allegheny" 10 0 0 0 0 0 0
"17414" "Oct-15" "PBT Industries" 144 "Bucks" 10 0 0 0 0 0 0
"17490" "Oct-15" "PBT Industries" 188 "Delaware" 10 0 0 0 0 0 0
"17604" "Oct-15" "PBT Industries" 159 "Montgomery" 10 0 0 0 0 0 0
"17680" "Oct-15" "PBT Industries" 1184 "Philadelphia" 10 0 1 0 0 0 0
"17756" "Oct-15" "PBT Industries" 491 "Neighbor" 10 0 0 0 0 0 0
"1828" "Nov-15" "312111" 0 "Allegheny" 11 0 0 0 0 0 0
"4716" "Nov-15" "312111" 0 "Bucks" 11 0 0 0 0 0 0
"7604" "Nov-15" "312111" 1 "Delaware" 11 0 0 0 0 0 0
"11936" "Nov-15" "312111" 1 "Montgomery" 11 0 0 0 0 0 0
"13380" "Nov-15" "312111" 6 "Philadelphia" 11 0 1 0 0 0 0
"16268" "Nov-15" "312111" 2 "Neighbor" 11 0 0 0 0 0 0
"1841" "Nov-15" "44511" 62 "Allegheny" 11 0 0 0 0 0 0
"4729" "Nov-15" "44511" 124 "Bucks" 11 0 0 0 0 0 0
"7617" "Nov-15" "44511" 193 "Delaware" 11 0 0 0 0 0 0
"11949" "Nov-15" "44511" 60 "Montgomery" 11 0 0 0 0 0 0
"13393" "Nov-15" "44511" 461 "Philadelphia" 11 0 1 0 0 0 0
"16281" "Nov-15" "44511" 377 "Neighbor" 11 0 0 0 0 0 0
"1825" "Nov-15" "All NAICS" 7610 "Allegheny" 11 0 0 0 0 0 0
"4713" "Nov-15" "All NAICS" 2520 "Bucks" 11 0 0 0 0 0 0
"7601" "Nov-15" "All NAICS" 2270 "Delaware" 11 0 0 0 0 0 0
"11933" "Nov-15" "All NAICS" 3080 "Montgomery" 11 0 0 0 0 0 0
"13377" "Nov-15" "All NAICS" 7780 "Philadelphia" 11 0 1 0 0 0 0
"16265" "Nov-15" "All NAICS" 7870 "Neighbor" 11 0 0 0 0 0 0
"17339" "Nov-15" "PBT Industries" 608 "Allegheny" 11 0 0 0 0 0 0
"17415" "Nov-15" "PBT Industries" 291 "Bucks" 11 0 0 0 0 0 0
"17491" "Nov-15" "PBT Industries" 381 "Delaware" 11 0 0 0 0 0 0
"17605" "Nov-15" "PBT Industries" 221 "Montgomery" 11 0 0 0 0 0 0
"17681" "Nov-15" "PBT Industries" 1267 "Philadelphia" 11 0 1 0 0 0 0
"17757" "Nov-15" "PBT Industries" 893 "Neighbor" 11 0 0 0 0 0 0
"1866" "Dec-15" "312111" 4 "Allegheny" 12 0 0 0 0 0 0
"4754" "Dec-15" "312111" 0 "Bucks" 12 0 0 0 0 0 0
"7642" "Dec-15" "312111" 1 "Delaware" 12 0 0 0 0 0 0
"11974" "Dec-15" "312111" 2 "Montgomery" 12 0 0 0 0 0 0
"13418" "Dec-15" "312111" 3 "Philadelphia" 12 0 1 0 0 0 0
"16306" "Dec-15" "312111" 3 "Neighbor" 12 0 0 0 0 0 0
"1879" "Dec-15" "44511" 76 "Allegheny" 12 0 0 0 0 0 0
"4767" "Dec-15" "44511" 32 "Bucks" 12 0 0 0 0 0 0
"7655" "Dec-15" "44511" 30 "Delaware" 12 0 0 0 0 0 0
"11987" "Dec-15" "44511" 40 "Montgomery" 12 0 0 0 0 0 0
"13431" "Dec-15" "44511" 170 "Philadelphia" 12 0 1 0 0 0 0
"16319" "Dec-15" "44511" 102 "Neighbor" 12 0 0 0 0 0 0
"1863" "Dec-15" "All NAICS" 12090 "Allegheny" 12 0 0 0 0 0 0
"4751" "Dec-15" "All NAICS" 4090 "Bucks" 12 0 0 0 0 0 0
"7639" "Dec-15" "All NAICS" 3160 "Delaware" 12 0 0 0 0 0 0
"11971" "Dec-15" "All NAICS" 4810 "Montgomery" 12 0 0 0 0 0 0
"13415" "Dec-15" "All NAICS" 10570 "Philadelphia" 12 0 1 0 0 0 0
"16303" "Dec-15" "All NAICS" 12060 "Neighbor" 12 0 0 0 0 0 0
"17340" "Dec-15" "PBT Industries" 1366 "Allegheny" 12 0 0 0 0 0 0
"17416" "Dec-15" "PBT Industries" 371 "Bucks" 12 0 0 0 0 0 0
"17492" "Dec-15" "PBT Industries" 482 "Delaware" 12 0 0 0 0 0 0
"17606" "Dec-15" "PBT Industries" 343 "Montgomery" 12 0 0 0 0 0 0
"17682" "Dec-15" "PBT Industries" 1869 "Philadelphia" 12 0 1 0 0 0 0
"17758" "Dec-15" "PBT Industries" 1196 "Neighbor" 12 0 0 0 0 0 0
"1904" "Jan-16" "312111" 1 "Allegheny" 13 0 0 0 1 0 0
"4792" "Jan-16" "312111" 0 "Bucks" 13 0 0 0 1 0 0
"7680" "Jan-16" "312111" 1 "Delaware" 13 0 0 0 1 0 0
"12012" "Jan-16" "312111" 1 "Montgomery" 13 0 0 0 1 0 0
"13456" "Jan-16" "312111" 4 "Philadelphia" 13 0 1 0 1 0 0
"16344" "Jan-16" "312111" 2 "Neighbor" 13 0 0 0 1 0 0
"1917" "Jan-16" "44511" 97 "Allegheny" 13 0 0 0 1 0 0
"4805" "Jan-16" "44511" 35 "Bucks" 13 0 0 0 1 0 0
"7693" "Jan-16" "44511" 34 "Delaware" 13 0 0 0 1 0 0
"12025" "Jan-16" "44511" 38 "Montgomery" 13 0 0 0 1 0 0
"13469" "Jan-16" "44511" 173 "Philadelphia" 13 0 1 0 1 0 0
"16357" "Jan-16" "44511" 107 "Neighbor" 13 0 0 0 1 0 0
"1901" "Jan-16" "All NAICS" 11260 "Allegheny" 13 0 0 0 1 0 0
"4789" "Jan-16" "All NAICS" 4390 "Bucks" 13 0 0 0 1 0 0
"7677" "Jan-16" "All NAICS" 3460 "Delaware" 13 0 0 0 1 0 0
"12009" "Jan-16" "All NAICS" 5250 "Montgomery" 13 0 0 0 1 0 0
"13453" "Jan-16" "All NAICS" 11160 "Philadelphia" 13 0 1 0 1 0 0
"16341" "Jan-16" "All NAICS" 13100 "Neighbor" 13 0 0 0 1 0 0
"17341" "Jan-16" "PBT Industries" 931 "Allegheny" 13 0 0 0 1 0 0
"17417" "Jan-16" "PBT Industries" 249 "Bucks" 13 0 0 0 1 0 0
"17493" "Jan-16" "PBT Industries" 330 "Delaware" 13 0 0 0 1 0 0
"17607" "Jan-16" "PBT Industries" 282 "Montgomery" 13 0 0 0 1 0 0
"17683" "Jan-16" "PBT Industries" 1458 "Philadelphia" 13 0 1 0 1 0 0
"17759" "Jan-16" "PBT Industries" 861 "Neighbor" 13 0 0 0 1 0 0
"1942" "Feb-16" "312111" 2 "Allegheny" 14 0 0 0 1 0 0
"4830" "Feb-16" "312111" 0 "Bucks" 14 0 0 0 1 0 0
"7718" "Feb-16" "312111" 5 "Delaware" 14 0 0 0 1 0 0
"12050" "Feb-16" "312111" 0 "Montgomery" 14 0 0 0 1 0 0
"13494" "Feb-16" "312111" 3 "Philadelphia" 14 0 1 0 1 0 0
"16382" "Feb-16" "312111" 5 "Neighbor" 14 0 0 0 1 0 0
"1955" "Feb-16" "44511" 86 "Allegheny" 14 0 0 0 1 0 0
"4843" "Feb-16" "44511" 32 "Bucks" 14 0 0 0 1 0 0
"7731" "Feb-16" "44511" 30 "Delaware" 14 0 0 0 1 0 0
"12063" "Feb-16" "44511" 24 "Montgomery" 14 0 0 0 1 0 0
"13507" "Feb-16" "44511" 95 "Philadelphia" 14 0 1 0 1 0 0
"16395" "Feb-16" "44511" 86 "Neighbor" 14 0 0 0 1 0 0
"1939" "Feb-16" "All NAICS" 7340 "Allegheny" 14 0 0 0 1 0 0
"4827" "Feb-16" "All NAICS" 2730 "Bucks" 14 0 0 0 1 0 0
"7715" "Feb-16" "All NAICS" 2270 "Delaware" 14 0 0 0 1 0 0
"12047" "Feb-16" "All NAICS" 3310 "Montgomery" 14 0 0 0 1 0 0
"13491" "Feb-16" "All NAICS" 7560 "Philadelphia" 14 0 1 0 1 0 0
"16379" "Feb-16" "All NAICS" 8310 "Neighbor" 14 0 0 0 1 0 0
"17342" "Feb-16" "PBT Industries" 571 "Allegheny" 14 0 0 0 1 0 0
"17418" "Feb-16" "PBT Industries" 139 "Bucks" 14 0 0 0 1 0 0
"17494" "Feb-16" "PBT Industries" 175 "Delaware" 14 0 0 0 1 0 0
"17608" "Feb-16" "PBT Industries" 144 "Montgomery" 14 0 0 0 1 0 0
"17684" "Feb-16" "PBT Industries" 882 "Philadelphia" 14 0 1 0 1 0 0
"17760" "Feb-16" "PBT Industries" 458 "Neighbor" 14 0 0 0 1 0 0
"1980" "Mar-16" "312111" 0 "Allegheny" 15 0 0 0 1 0 0
"4868" "Mar-16" "312111" 2 "Bucks" 15 0 0 0 1 0 0
"7756" "Mar-16" "312111" 1 "Delaware" 15 0 0 0 1 0 0
"12088" "Mar-16" "312111" 1 "Montgomery" 15 0 0 0 1 0 0
"13532" "Mar-16" "312111" 6 "Philadelphia" 15 0 1 0 1 0 0
"16420" "Mar-16" "312111" 4 "Neighbor" 15 0 0 0 1 0 0
"1993" "Mar-16" "44511" 88 "Allegheny" 15 0 0 0 1 0 0
"4881" "Mar-16" "44511" 25 "Bucks" 15 0 0 0 1 0 0
"7769" "Mar-16" "44511" 30 "Delaware" 15 0 0 0 1 0 0
"12101" "Mar-16" "44511" 26 "Montgomery" 15 0 0 0 1 0 0
"13545" "Mar-16" "44511" 160 "Philadelphia" 15 0 1 0 1 0 0
"16433" "Mar-16" "44511" 81 "Neighbor" 15 0 0 0 1 0 0
"1977" "Mar-16" "All NAICS" 7110 "Allegheny" 15 0 0 0 1 0 0
"4865" "Mar-16" "All NAICS" 2310 "Bucks" 15 0 0 0 1 0 0
"7753" "Mar-16" "All NAICS" 2460 "Delaware" 15 0 0 0 1 0 0
"12085" "Mar-16" "All NAICS" 2960 "Montgomery" 15 0 0 0 1 0 0
"13529" "Mar-16" "All NAICS" 8120 "Philadelphia" 15 0 1 0 1 0 0
"16417" "Mar-16" "All NAICS" 7730 "Neighbor" 15 0 0 0 1 0 0
"17343" "Mar-16" "PBT Industries" 917 "Allegheny" 15 0 0 0 1 0 0
"17419" "Mar-16" "PBT Industries" 197 "Bucks" 15 0 0 0 1 0 0
"17495" "Mar-16" "PBT Industries" 432 "Delaware" 15 0 0 0 1 0 0
"17609" "Mar-16" "PBT Industries" 217 "Montgomery" 15 0 0 0 1 0 0
"17685" "Mar-16" "PBT Industries" 1292 "Philadelphia" 15 0 1 0 1 0 0
"17761" "Mar-16" "PBT Industries" 846 "Neighbor" 15 0 0 0 1 0 0
"2018" "Apr-16" "312111" 3 "Allegheny" 16 0 0 0 0 1 0
"4906" "Apr-16" "312111" 1 "Bucks" 16 0 0 0 0 1 0
"7794" "Apr-16" "312111" 1 "Delaware" 16 0 0 0 0 1 0
"12126" "Apr-16" "312111" 0 "Montgomery" 16 0 0 0 0 1 0
"13570" "Apr-16" "312111" 7 "Philadelphia" 16 0 1 0 0 1 0
"16458" "Apr-16" "312111" 2 "Neighbor" 16 0 0 0 0 1 0
"2031" "Apr-16" "44511" 99 "Allegheny" 16 0 0 0 0 1 0
"4919" "Apr-16" "44511" 26 "Bucks" 16 0 0 0 0 1 0
"7807" "Apr-16" "44511" 32 "Delaware" 16 0 0 0 0 1 0
"12139" "Apr-16" "44511" 22 "Montgomery" 16 0 0 0 0 1 0
"13583" "Apr-16" "44511" 146 "Philadelphia" 16 0 1 0 0 1 0
"16471" "Apr-16" "44511" 80 "Neighbor" 16 0 0 0 0 1 0
"2015" "Apr-16" "All NAICS" 6480 "Allegheny" 16 0 0 0 0 1 0
"4903" "Apr-16" "All NAICS" 2100 "Bucks" 16 0 0 0 0 1 0
"7791" "Apr-16" "All NAICS" 2260 "Delaware" 16 0 0 0 0 1 0
"12123" "Apr-16" "All NAICS" 2650 "Montgomery" 16 0 0 0 0 1 0
"13567" "Apr-16" "All NAICS" 7770 "Philadelphia" 16 0 1 0 0 1 0
"16455" "Apr-16" "All NAICS" 7010 "Neighbor" 16 0 0 0 0 1 0
"17344" "Apr-16" "PBT Industries" 593 "Allegheny" 16 0 0 0 0 1 0
"17420" "Apr-16" "PBT Industries" 113 "Bucks" 16 0 0 0 0 1 0
"17496" "Apr-16" "PBT Industries" 177 "Delaware" 16 0 0 0 0 1 0
"17610" "Apr-16" "PBT Industries" 131 "Montgomery" 16 0 0 0 0 1 0
"17686" "Apr-16" "PBT Industries" 977 "Philadelphia" 16 0 1 0 0 1 0
"17762" "Apr-16" "PBT Industries" 421 "Neighbor" 16 0 0 0 0 1 0
"2056" "May-16" "312111" 0 "Allegheny" 17 0 0 0 0 1 0
"4944" "May-16" "312111" 0 "Bucks" 17 0 0 0 0 1 0
"7832" "May-16" "312111" 1 "Delaware" 17 0 0 0 0 1 0
"12164" "May-16" "312111" 2 "Montgomery" 17 0 0 0 0 1 0
"13608" "May-16" "312111" 9 "Philadelphia" 17 0 1 0 0 1 0
"16496" "May-16" "312111" 3 "Neighbor" 17 0 0 0 0 1 0
"2069" "May-16" "44511" 80 "Allegheny" 17 0 0 0 0 1 0
"4957" "May-16" "44511" 14 "Bucks" 17 0 0 0 0 1 0
"7845" "May-16" "44511" 27 "Delaware" 17 0 0 0 0 1 0
"12177" "May-16" "44511" 32 "Montgomery" 17 0 0 0 0 1 0
"13621" "May-16" "44511" 111 "Philadelphia" 17 0 1 0 0 1 0
"16509" "May-16" "44511" 73 "Neighbor" 17 0 0 0 0 1 0
"2053" "May-16" "All NAICS" 7280 "Allegheny" 17 0 0 0 0 1 0
"4941" "May-16" "All NAICS" 1970 "Bucks" 17 0 0 0 0 1 0
"7829" "May-16" "All NAICS" 2200 "Delaware" 17 0 0 0 0 1 0
"12161" "May-16" "All NAICS" 2580 "Montgomery" 17 0 0 0 0 1 0
"13605" "May-16" "All NAICS" 8140 "Philadelphia" 17 0 1 0 0 1 0
"16493" "May-16" "All NAICS" 6750 "Neighbor" 17 0 0 0 0 1 0
"17345" "May-16" "PBT Industries" 1138 "Allegheny" 17 0 0 0 0 1 0
"17421" "May-16" "PBT Industries" 122 "Bucks" 17 0 0 0 0 1 0
"17497" "May-16" "PBT Industries" 311 "Delaware" 17 0 0 0 0 1 0
"17611" "May-16" "PBT Industries" 207 "Montgomery" 17 0 0 0 0 1 0
"17687" "May-16" "PBT Industries" 1874 "Philadelphia" 17 0 1 0 0 1 0
"17763" "May-16" "PBT Industries" 640 "Neighbor" 17 0 0 0 0 1 0
"2094" "Jun-16" "312111" 3 "Allegheny" 18 0 0 0 0 1 0
"4982" "Jun-16" "312111" 2 "Bucks" 18 0 0 0 0 1 0
"7870" "Jun-16" "312111" 1 "Delaware" 18 0 0 0 0 1 0
"12202" "Jun-16" "312111" 0 "Montgomery" 18 0 0 0 0 1 0
"13646" "Jun-16" "312111" 2 "Philadelphia" 18 0 1 0 0 1 0
"16534" "Jun-16" "312111" 3 "Neighbor" 18 0 0 0 0 1 0
"2107" "Jun-16" "44511" 86 "Allegheny" 18 0 0 0 0 1 0
"4995" "Jun-16" "44511" 25 "Bucks" 18 0 0 0 0 1 0
"7883" "Jun-16" "44511" 39 "Delaware" 18 0 0 0 0 1 0
"12215" "Jun-16" "44511" 32 "Montgomery" 18 0 0 0 0 1 0
"13659" "Jun-16" "44511" 126 "Philadelphia" 18 0 1 0 0 1 0
"16547" "Jun-16" "44511" 96 "Neighbor" 18 0 0 0 0 1 0
"2091" "Jun-16" "All NAICS" 9060 "Allegheny" 18 0 0 0 0 1 0
"4979" "Jun-16" "All NAICS" 3130 "Bucks" 18 0 0 0 0 1 0
"7867" "Jun-16" "All NAICS" 2620 "Delaware" 18 0 0 0 0 1 0
"12199" "Jun-16" "All NAICS" 3950 "Montgomery" 18 0 0 0 0 1 0
"13643" "Jun-16" "All NAICS" 9470 "Philadelphia" 18 0 1 0 0 1 0
"16531" "Jun-16" "All NAICS" 9700 "Neighbor" 18 0 0 0 0 1 0
"17346" "Jun-16" "PBT Industries" 1246 "Allegheny" 18 0 0 0 0 1 0
"17422" "Jun-16" "PBT Industries" 454 "Bucks" 18 0 0 0 0 1 0
"17498" "Jun-16" "PBT Industries" 513 "Delaware" 18 0 0 0 0 1 0
"17612" "Jun-16" "PBT Industries" 396 "Montgomery" 18 0 0 0 0 1 0
"17688" "Jun-16" "PBT Industries" 1446 "Philadelphia" 18 0 1 0 0 1 0
"17764" "Jun-16" "PBT Industries" 1363 "Neighbor" 18 0 0 0 0 1 0
"2132" "Jul-16" "312111" 1 "Allegheny" 19 0 0 0 0 0 1
"5020" "Jul-16" "312111" 5 "Bucks" 19 0 0 0 0 0 1
"7908" "Jul-16" "312111" 4 "Delaware" 19 0 0 0 0 0 1
"12240" "Jul-16" "312111" 6 "Montgomery" 19 0 0 0 0 0 1
"13684" "Jul-16" "312111" 29 "Philadelphia" 19 0 1 0 0 0 1
"16572" "Jul-16" "312111" 15 "Neighbor" 19 0 0 0 0 0 1
"2145" "Jul-16" "44511" 66 "Allegheny" 19 0 0 0 0 0 1
"5033" "Jul-16" "44511" 19 "Bucks" 19 0 0 0 0 0 1
"7921" "Jul-16" "44511" 32 "Delaware" 19 0 0 0 0 0 1
"12253" "Jul-16" "44511" 45 "Montgomery" 19 0 0 0 0 0 1
"13697" "Jul-16" "44511" 164 "Philadelphia" 19 0 1 0 0 0 1
"16585" "Jul-16" "44511" 96 "Neighbor" 19 0 0 0 0 0 1
"2129" "Jul-16" "All NAICS" 6810 "Allegheny" 19 0 0 0 0 0 1
"5017" "Jul-16" "All NAICS" 2280 "Bucks" 19 0 0 0 0 0 1
"7905" "Jul-16" "All NAICS" 2240 "Delaware" 19 0 0 0 0 0 1
"12237" "Jul-16" "All NAICS" 2920 "Montgomery" 19 0 0 0 0 0 1
"13681" "Jul-16" "All NAICS" 8670 "Philadelphia" 19 0 1 0 0 0 1
"16569" "Jul-16" "All NAICS" 7440 "Neighbor" 19 0 0 0 0 0 1
"17347" "Jul-16" "PBT Industries" 694 "Allegheny" 19 0 0 0 0 0 1
"17423" "Jul-16" "PBT Industries" 190 "Bucks" 19 0 0 0 0 0 1
"17499" "Jul-16" "PBT Industries" 277 "Delaware" 19 0 0 0 0 0 1
"17613" "Jul-16" "PBT Industries" 233 "Montgomery" 19 0 0 0 0 0 1
"17689" "Jul-16" "PBT Industries" 1341 "Philadelphia" 19 0 1 0 0 0 1
"17765" "Jul-16" "PBT Industries" 700 "Neighbor" 19 0 0 0 0 0 1
"2170" "Aug-16" "312111" 1 "Allegheny" 20 0 0 0 0 0 1
"5058" "Aug-16" "312111" 4 "Bucks" 20 0 0 0 0 0 1
"7946" "Aug-16" "312111" 4 "Delaware" 20 0 0 0 0 0 1
"12278" "Aug-16" "312111" 3 "Montgomery" 20 0 0 0 0 0 1
"13722" "Aug-16" "312111" 13 "Philadelphia" 20 0 1 0 0 0 1
"16610" "Aug-16" "312111" 11 "Neighbor" 20 0 0 0 0 0 1
"2183" "Aug-16" "44511" 73 "Allegheny" 20 0 0 0 0 0 1
"5071" "Aug-16" "44511" 19 "Bucks" 20 0 0 0 0 0 1
"7959" "Aug-16" "44511" 32 "Delaware" 20 0 0 0 0 0 1
"12291" "Aug-16" "44511" 34 "Montgomery" 20 0 0 0 0 0 1
"13735" "Aug-16" "44511" 159 "Philadelphia" 20 0 1 0 0 0 1
"16623" "Aug-16" "44511" 85 "Neighbor" 20 0 0 0 0 0 1
"2167" "Aug-16" "All NAICS" 6770 "Allegheny" 20 0 0 0 0 0 1
"5055" "Aug-16" "All NAICS" 2150 "Bucks" 20 0 0 0 0 0 1
"7943" "Aug-16" "All NAICS" 2000 "Delaware" 20 0 0 0 0 0 1
"12275" "Aug-16" "All NAICS" 2690 "Montgomery" 20 0 0 0 0 0 1
"13719" "Aug-16" "All NAICS" 8120 "Philadelphia" 20 0 1 0 0 0 1
"16607" "Aug-16" "All NAICS" 6840 "Neighbor" 20 0 0 0 0 0 1
"17348" "Aug-16" "PBT Industries" 704 "Allegheny" 20 0 0 0 0 0 1
"17424" "Aug-16" "PBT Industries" 135 "Bucks" 20 0 0 0 0 0 1
"17500" "Aug-16" "PBT Industries" 195 "Delaware" 20 0 0 0 0 0 1
"17614" "Aug-16" "PBT Industries" 176 "Montgomery" 20 0 0 0 0 0 1
"17690" "Aug-16" "PBT Industries" 1153 "Philadelphia" 20 0 1 0 0 0 1
"17766" "Aug-16" "PBT Industries" 506 "Neighbor" 20 0 0 0 0 0 1
"2208" "Sep-16" "312111" 1 "Allegheny" 21 0 0 0 0 0 1
"5096" "Sep-16" "312111" 2 "Bucks" 21 0 0 0 0 0 1
"7984" "Sep-16" "312111" 3 "Delaware" 21 0 0 0 0 0 1
"12316" "Sep-16" "312111" 2 "Montgomery" 21 0 0 0 0 0 1
"13760" "Sep-16" "312111" 19 "Philadelphia" 21 0 1 0 0 0 1
"16648" "Sep-16" "312111" 7 "Neighbor" 21 0 0 0 0 0 1
"2221" "Sep-16" "44511" 69 "Allegheny" 21 0 0 0 0 0 1
"5109" "Sep-16" "44511" 22 "Bucks" 21 0 0 0 0 0 1
"7997" "Sep-16" "44511" 26 "Delaware" 21 0 0 0 0 0 1
"12329" "Sep-16" "44511" 21 "Montgomery" 21 0 0 0 0 0 1
"13773" "Sep-16" "44511" 146 "Philadelphia" 21 0 1 0 0 0 1
"16661" "Sep-16" "44511" 69 "Neighbor" 21 0 0 0 0 0 1
"2205" "Sep-16" "All NAICS" 5170 "Allegheny" 21 0 0 0 0 0 1
"5093" "Sep-16" "All NAICS" 1780 "Bucks" 21 0 0 0 0 0 1
"7981" "Sep-16" "All NAICS" 1720 "Delaware" 21 0 0 0 0 0 1
"12313" "Sep-16" "All NAICS" 2090 "Montgomery" 21 0 0 0 0 0 1
"13757" "Sep-16" "All NAICS" 6340 "Philadelphia" 21 0 1 0 0 0 1
"16645" "Sep-16" "All NAICS" 5590 "Neighbor" 21 0 0 0 0 0 1
"17349" "Sep-16" "PBT Industries" 484 "Allegheny" 21 0 0 0 0 0 1
"17425" "Sep-16" "PBT Industries" 122 "Bucks" 21 0 0 0 0 0 1
"17501" "Sep-16" "PBT Industries" 148 "Delaware" 21 0 0 0 0 0 1
"17615" "Sep-16" "PBT Industries" 115 "Montgomery" 21 0 0 0 0 0 1
"17691" "Sep-16" "PBT Industries" 835 "Philadelphia" 21 0 1 0 0 0 1
"17767" "Sep-16" "PBT Industries" 385 "Neighbor" 21 0 0 0 0 0 1
"2246" "Oct-16" "312111" 3 "Allegheny" 22 0 0 0 0 0 0
"5134" "Oct-16" "312111" 2 "Bucks" 22 0 0 0 0 0 0
"8022" "Oct-16" "312111" 4 "Delaware" 22 0 0 0 0 0 0
"12354" "Oct-16" "312111" 1 "Montgomery" 22 0 0 0 0 0 0
"13798" "Oct-16" "312111" 10 "Philadelphia" 22 0 1 0 0 0 0
"16686" "Oct-16" "312111" 7 "Neighbor" 22 0 0 0 0 0 0
"2259" "Oct-16" "44511" 74 "Allegheny" 22 0 0 0 0 0 0
"5147" "Oct-16" "44511" 19 "Bucks" 22 0 0 0 0 0 0
"8035" "Oct-16" "44511" 34 "Delaware" 22 0 0 0 0 0 0
"12367" "Oct-16" "44511" 28 "Montgomery" 22 0 0 0 0 0 0
"13811" "Oct-16" "44511" 133 "Philadelphia" 22 0 1 0 0 0 0
"16699" "Oct-16" "44511" 81 "Neighbor" 22 0 0 0 0 0 0
"2243" "Oct-16" "All NAICS" 5940 "Allegheny" 22 0 0 0 0 0 0
"5131" "Oct-16" "All NAICS" 2010 "Bucks" 22 0 0 0 0 0 0
"8019" "Oct-16" "All NAICS" 1900 "Delaware" 22 0 0 0 0 0 0
"12351" "Oct-16" "All NAICS" 2360 "Montgomery" 22 0 0 0 0 0 0
"13795" "Oct-16" "All NAICS" 7770 "Philadelphia" 22 0 1 0 0 0 0
"16683" "Oct-16" "All NAICS" 6270 "Neighbor" 22 0 0 0 0 0 0
"17350" "Oct-16" "PBT Industries" 624 "Allegheny" 22 0 0 0 0 0 0
"17426" "Oct-16" "PBT Industries" 119 "Bucks" 22 0 0 0 0 0 0
"17502" "Oct-16" "PBT Industries" 159 "Delaware" 22 0 0 0 0 0 0
"17616" "Oct-16" "PBT Industries" 139 "Montgomery" 22 0 0 0 0 0 0
"17692" "Oct-16" "PBT Industries" 1081 "Philadelphia" 22 0 1 0 0 0 0
"17768" "Oct-16" "PBT Industries" 417 "Neighbor" 22 0 0 0 0 0 0
"2284" "Nov-16" "312111" 1 "Allegheny" 23 0 0 0 0 0 0
"5172" "Nov-16" "312111" 1 "Bucks" 23 0 0 0 0 0 0
"8060" "Nov-16" "312111" 1 "Delaware" 23 0 0 0 0 0 0
"12392" "Nov-16" "312111" 1 "Montgomery" 23 0 0 0 0 0 0
"13836" "Nov-16" "312111" 1 "Philadelphia" 23 0 1 0 0 0 0
"16724" "Nov-16" "312111" 3 "Neighbor" 23 0 0 0 0 0 0
"2297" "Nov-16" "44511" 103 "Allegheny" 23 0 0 0 0 0 0
"5185" "Nov-16" "44511" 25 "Bucks" 23 0 0 0 0 0 0
"8073" "Nov-16" "44511" 24 "Delaware" 23 0 0 0 0 0 0
"12405" "Nov-16" "44511" 19 "Montgomery" 23 0 0 0 0 0 0
"13849" "Nov-16" "44511" 108 "Philadelphia" 23 0 1 0 0 0 0
"16737" "Nov-16" "44511" 68 "Neighbor" 23 0 0 0 0 0 0
"2281" "Nov-16" "All NAICS" 7570 "Allegheny" 23 0 0 0 0 0 0
"5169" "Nov-16" "All NAICS" 2290 "Bucks" 23 0 0 0 0 0 0
"8057" "Nov-16" "All NAICS" 2030 "Delaware" 23 0 0 0 0 0 0
"12389" "Nov-16" "All NAICS" 2900 "Montgomery" 23 0 0 0 0 0 0
"13833" "Nov-16" "All NAICS" 7040 "Philadelphia" 23 0 1 0 0 0 0
"16721" "Nov-16" "All NAICS" 7220 "Neighbor" 23 0 0 0 0 0 0
"17351" "Nov-16" "PBT Industries" 661 "Allegheny" 23 0 0 0 0 0 0
"17427" "Nov-16" "PBT Industries" 201 "Bucks" 23 0 0 0 0 0 0
"17503" "Nov-16" "PBT Industries" 196 "Delaware" 23 0 0 0 0 0 0
"17617" "Nov-16" "PBT Industries" 168 "Montgomery" 23 0 0 0 0 0 0
"17693" "Nov-16" "PBT Industries" 889 "Philadelphia" 23 0 1 0 0 0 0
"17769" "Nov-16" "PBT Industries" 565 "Neighbor" 23 0 0 0 0 0 0
"2322" "Dec-16" "312111" 1 "Allegheny" 24 0 0 0 0 0 0
"5210" "Dec-16" "312111" 1 "Bucks" 24 0 0 0 0 0 0
"8098" "Dec-16" "312111" 0 "Delaware" 24 0 0 0 0 0 0
"12430" "Dec-16" "312111" 1 "Montgomery" 24 0 0 0 0 0 0
"13874" "Dec-16" "312111" 3 "Philadelphia" 24 0 1 0 0 0 0
"16762" "Dec-16" "312111" 2 "Neighbor" 24 0 0 0 0 0 0
"2335" "Dec-16" "44511" 73 "Allegheny" 24 0 0 0 0 0 0
"5223" "Dec-16" "44511" 18 "Bucks" 24 0 0 0 0 0 0
"8111" "Dec-16" "44511" 24 "Delaware" 24 0 0 0 0 0 0
"12443" "Dec-16" "44511" 13 "Montgomery" 24 0 0 0 0 0 0
"13887" "Dec-16" "44511" 102 "Philadelphia" 24 0 1 0 0 0 0
"16775" "Dec-16" "44511" 55 "Neighbor" 24 0 0 0 0 0 0
"2319" "Dec-16" "All NAICS" 9330 "Allegheny" 24 0 0 0 0 0 0
"5207" "Dec-16" "All NAICS" 3170 "Bucks" 24 0 0 0 0 0 0
"8095" "Dec-16" "All NAICS" 2400 "Delaware" 24 0 0 0 0 0 0
"12427" "Dec-16" "All NAICS" 3620 "Montgomery" 24 0 0 0 0 0 0
"13871" "Dec-16" "All NAICS" 8200 "Philadelphia" 24 0 1 0 0 0 0
"16759" "Dec-16" "All NAICS" 9190 "Neighbor" 24 0 0 0 0 0 0
"17352" "Dec-16" "PBT Industries" 990 "Allegheny" 24 0 0 0 0 0 0
"17428" "Dec-16" "PBT Industries" 226 "Bucks" 24 0 0 0 0 0 0
"17504" "Dec-16" "PBT Industries" 298 "Delaware" 24 0 0 0 0 0 0
"17618" "Dec-16" "PBT Industries" 213 "Montgomery" 24 0 0 0 0 0 0
"17694" "Dec-16" "PBT Industries" 1256 "Philadelphia" 24 0 1 0 0 0 0
"17770" "Dec-16" "PBT Industries" 737 "Neighbor" 24 0 0 0 0 0 0
"2360" "Jan-17" "312111" 2 "Allegheny" 25 1 0 1 1 0 0
"5248" "Jan-17" "312111" 0 "Bucks" 25 1 0 1 1 0 0
"8136" "Jan-17" "312111" 2 "Delaware" 25 1 0 1 1 0 0
"12468" "Jan-17" "312111" 0 "Montgomery" 25 1 0 1 1 0 0
"13912" "Jan-17" "312111" 6 "Philadelphia" 25 1 1 1 1 0 0
"16800" "Jan-17" "312111" 2 "Neighbor" 25 1 0 1 1 0 0
"2373" "Jan-17" "44511" 77 "Allegheny" 25 1 0 1 1 0 0
"5261" "Jan-17" "44511" 16 "Bucks" 25 1 0 1 1 0 0
"8149" "Jan-17" "44511" 28 "Delaware" 25 1 0 1 1 0 0
"12481" "Jan-17" "44511" 20 "Montgomery" 25 1 0 1 1 0 0
"13925" "Jan-17" "44511" 93 "Philadelphia" 25 1 1 1 1 0 0
"16813" "Jan-17" "44511" 64 "Neighbor" 25 1 0 1 1 0 0
"2357" "Jan-17" "All NAICS" 10810 "Allegheny" 25 1 0 1 1 0 0
"5245" "Jan-17" "All NAICS" 3800 "Bucks" 25 1 0 1 1 0 0
"8133" "Jan-17" "All NAICS" 3160 "Delaware" 25 1 0 1 1 0 0
"12465" "Jan-17" "All NAICS" 4710 "Montgomery" 25 1 0 1 1 0 0
"13909" "Jan-17" "All NAICS" 9590 "Philadelphia" 25 1 1 1 1 0 0
"16797" "Jan-17" "All NAICS" 11670 "Neighbor" 25 1 0 1 1 0 0
"17353" "Jan-17" "PBT Industries" 1027 "Allegheny" 25 1 0 1 1 0 0
"17429" "Jan-17" "PBT Industries" 255 "Bucks" 25 1 0 1 1 0 0
"17505" "Jan-17" "PBT Industries" 359 "Delaware" 25 1 0 1 1 0 0
"17619" "Jan-17" "PBT Industries" 246 "Montgomery" 25 1 0 1 1 0 0
"17695" "Jan-17" "PBT Industries" 1241 "Philadelphia" 25 1 1 1 1 0 0
"17771" "Jan-17" "PBT Industries" 860 "Neighbor" 25 1 0 1 1 0 0
"2398" "Feb-17" "312111" 1 "Allegheny" 26 1 0 2 1 0 0
"5286" "Feb-17" "312111" 0 "Bucks" 26 1 0 2 1 0 0
"8174" "Feb-17" "312111" 0 "Delaware" 26 1 0 2 1 0 0
"12506" "Feb-17" "312111" 1 "Montgomery" 26 1 0 2 1 0 0
"13950" "Feb-17" "312111" 8 "Philadelphia" 26 1 1 2 1 0 0
"16838" "Feb-17" "312111" 1 "Neighbor" 26 1 0 2 1 0 0
"2411" "Feb-17" "44511" 84 "Allegheny" 26 1 0 2 1 0 0
"5299" "Feb-17" "44511" 16 "Bucks" 26 1 0 2 1 0 0
"8187" "Feb-17" "44511" 21 "Delaware" 26 1 0 2 1 0 0
"12519" "Feb-17" "44511" 18 "Montgomery" 26 1 0 2 1 0 0
"13963" "Feb-17" "44511" 83 "Philadelphia" 26 1 1 2 1 0 0
"16851" "Feb-17" "44511" 55 "Neighbor" 26 1 0 2 1 0 0
"2395" "Feb-17" "All NAICS" 6100 "Allegheny" 26 1 0 2 1 0 0
"5283" "Feb-17" "All NAICS" 2210 "Bucks" 26 1 0 2 1 0 0
"8171" "Feb-17" "All NAICS" 1890 "Delaware" 26 1 0 2 1 0 0
"12503" "Feb-17" "All NAICS" 2740 "Montgomery" 26 1 0 2 1 0 0
"13947" "Feb-17" "All NAICS" 6920 "Philadelphia" 26 1 1 2 1 0 0
"16835" "Feb-17" "All NAICS" 6840 "Neighbor" 26 1 0 2 1 0 0
"17354" "Feb-17" "PBT Industries" 432 "Allegheny" 26 1 0 2 1 0 0
"17430" "Feb-17" "PBT Industries" 86 "Bucks" 26 1 0 2 1 0 0
"17506" "Feb-17" "PBT Industries" 126 "Delaware" 26 1 0 2 1 0 0
"17620" "Feb-17" "PBT Industries" 102 "Montgomery" 26 1 0 2 1 0 0
"17696" "Feb-17" "PBT Industries" 720 "Philadelphia" 26 1 1 2 1 0 0
"17772" "Feb-17" "PBT Industries" 314 "Neighbor" 26 1 0 2 1 0 0
"2436" "Mar-17" "312111" 2 "Allegheny" 27 1 0 3 1 0 0
"5324" "Mar-17" "312111" 0 "Bucks" 27 1 0 3 1 0 0
"8212" "Mar-17" "312111" 0 "Delaware" 27 1 0 3 1 0 0
"12544" "Mar-17" "312111" 2 "Montgomery" 27 1 0 3 1 0 0
"13988" "Mar-17" "312111" 10 "Philadelphia" 27 1 1 3 1 0 0
"16876" "Mar-17" "312111" 2 "Neighbor" 27 1 0 3 1 0 0
"2449" "Mar-17" "44511" 69 "Allegheny" 27 1 0 3 1 0 0
"5337" "Mar-17" "44511" 13 "Bucks" 27 1 0 3 1 0 0
"8225" "Mar-17" "44511" 24 "Delaware" 27 1 0 3 1 0 0
"12557" "Mar-17" "44511" 22 "Montgomery" 27 1 0 3 1 0 0
"14001" "Mar-17" "44511" 124 "Philadelphia" 27 1 1 3 1 0 0
"16889" "Mar-17" "44511" 59 "Neighbor" 27 1 0 3 1 0 0
"2433" "Mar-17" "All NAICS" 6290 "Allegheny" 27 1 0 3 1 0 0
"5321" "Mar-17" "All NAICS" 2260 "Bucks" 27 1 0 3 1 0 0
"8209" "Mar-17" "All NAICS" 1980 "Delaware" 27 1 0 3 1 0 0
"12541" "Mar-17" "All NAICS" 2730 "Montgomery" 27 1 0 3 1 0 0
"13985" "Mar-17" "All NAICS" 6910 "Philadelphia" 27 1 1 3 1 0 0
"16873" "Mar-17" "All NAICS" 6970 "Neighbor" 27 1 0 3 1 0 0
"17355" "Mar-17" "PBT Industries" 762 "Allegheny" 27 1 0 3 1 0 0
"17431" "Mar-17" "PBT Industries" 101 "Bucks" 27 1 0 3 1 0 0
"17507" "Mar-17" "PBT Industries" 199 "Delaware" 27 1 0 3 1 0 0
"17621" "Mar-17" "PBT Industries" 175 "Montgomery" 27 1 0 3 1 0 0
"17697" "Mar-17" "PBT Industries" 1009 "Philadelphia" 27 1 1 3 1 0 0
"17773" "Mar-17" "PBT Industries" 475 "Neighbor" 27 1 0 3 1 0 0
"2474" "Apr-17" "312111" 0 "Allegheny" 28 1 0 4 0 1 0
"5362" "Apr-17" "312111" 5 "Bucks" 28 1 0 4 0 1 0
"8250" "Apr-17" "312111" 0 "Delaware" 28 1 0 4 0 1 0
"12582" "Apr-17" "312111" 0 "Montgomery" 28 1 0 4 0 1 0
"14026" "Apr-17" "312111" 8 "Philadelphia" 28 1 1 4 0 1 0
"16914" "Apr-17" "312111" 5 "Neighbor" 28 1 0 4 0 1 0
"2487" "Apr-17" "44511" 63 "Allegheny" 28 1 0 4 0 1 0
"5375" "Apr-17" "44511" 18 "Bucks" 28 1 0 4 0 1 0
"8263" "Apr-17" "44511" 27 "Delaware" 28 1 0 4 0 1 0
"12595" "Apr-17" "44511" 20 "Montgomery" 28 1 0 4 0 1 0
"14039" "Apr-17" "44511" 103 "Philadelphia" 28 1 1 4 0 1 0
"16927" "Apr-17" "44511" 65 "Neighbor" 28 1 0 4 0 1 0
"2471" "Apr-17" "All NAICS" 5340 "Allegheny" 28 1 0 4 0 1 0
"5359" "Apr-17" "All NAICS" 1910 "Bucks" 28 1 0 4 0 1 0
"8247" "Apr-17" "All NAICS" 1930 "Delaware" 28 1 0 4 0 1 0
"12579" "Apr-17" "All NAICS" 2430 "Montgomery" 28 1 0 4 0 1 0
"14023" "Apr-17" "All NAICS" 6740 "Philadelphia" 28 1 1 4 0 1 0
"16911" "Apr-17" "All NAICS" 6270 "Neighbor" 28 1 0 4 0 1 0
"17356" "Apr-17" "PBT Industries" 465 "Allegheny" 28 1 0 4 0 1 0
"17432" "Apr-17" "PBT Industries" 154 "Bucks" 28 1 0 4 0 1 0
"17508" "Apr-17" "PBT Industries" 315 "Delaware" 28 1 0 4 0 1 0
"17622" "Apr-17" "PBT Industries" 134 "Montgomery" 28 1 0 4 0 1 0
"17698" "Apr-17" "PBT Industries" 876 "Philadelphia" 28 1 1 4 0 1 0
"17774" "Apr-17" "PBT Industries" 603 "Neighbor" 28 1 0 4 0 1 0
"2512" "May-17" "312111" 1 "Allegheny" 29 1 0 5 0 1 0
"5400" "May-17" "312111" 1 "Bucks" 29 1 0 5 0 1 0
"8288" "May-17" "312111" 0 "Delaware" 29 1 0 5 0 1 0
"12620" "May-17" "312111" 1 "Montgomery" 29 1 0 5 0 1 0
"14064" "May-17" "312111" 15 "Philadelphia" 29 1 1 5 0 1 0
"16952" "May-17" "312111" 2 "Neighbor" 29 1 0 5 0 1 0
"2525" "May-17" "44511" 59 "Allegheny" 29 1 0 5 0 1 0
"5413" "May-17" "44511" 19 "Bucks" 29 1 0 5 0 1 0
"8301" "May-17" "44511" 23 "Delaware" 29 1 0 5 0 1 0
"12633" "May-17" "44511" 20 "Montgomery" 29 1 0 5 0 1 0
"14077" "May-17" "44511" 137 "Philadelphia" 29 1 1 5 0 1 0
"16965" "May-17" "44511" 62 "Neighbor" 29 1 0 5 0 1 0
"2509" "May-17" "All NAICS" 5780 "Allegheny" 29 1 0 5 0 1 0
"5397" "May-17" "All NAICS" 1960 "Bucks" 29 1 0 5 0 1 0
"8285" "May-17" "All NAICS" 1930 "Delaware" 29 1 0 5 0 1 0
"12617" "May-17" "All NAICS" 2250 "Montgomery" 29 1 0 5 0 1 0
"14061" "May-17" "All NAICS" 7810 "Philadelphia" 29 1 1 5 0 1 0
"16949" "May-17" "All NAICS" 6140 "Neighbor" 29 1 0 5 0 1 0
"17357" "May-17" "PBT Industries" 995 "Allegheny" 29 1 0 5 0 1 0
"17433" "May-17" "PBT Industries" 133 "Bucks" 29 1 0 5 0 1 0
"17509" "May-17" "PBT Industries" 300 "Delaware" 29 1 0 5 0 1 0
"17623" "May-17" "PBT Industries" 180 "Montgomery" 29 1 0 5 0 1 0
"17699" "May-17" "PBT Industries" 1689 "Philadelphia" 29 1 1 5 0 1 0
"17775" "May-17" "PBT Industries" 613 "Neighbor" 29 1 0 5 0 1 0
"2550" "Jun-17" "312111" 2 "Allegheny" 30 1 0 6 0 1 0
"5438" "Jun-17" "312111" 2 "Bucks" 30 1 0 6 0 1 0
"8326" "Jun-17" "312111" 1 "Delaware" 30 1 0 6 0 1 0
"12658" "Jun-17" "312111" 1 "Montgomery" 30 1 0 6 0 1 0
"14102" "Jun-17" "312111" 5 "Philadelphia" 30 1 1 6 0 1 0
"16990" "Jun-17" "312111" 4 "Neighbor" 30 1 0 6 0 1 0
"2563" "Jun-17" "44511" 56 "Allegheny" 30 1 0 6 0 1 0
"5451" "Jun-17" "44511" 22 "Bucks" 30 1 0 6 0 1 0
"8339" "Jun-17" "44511" 35 "Delaware" 30 1 0 6 0 1 0
"12671" "Jun-17" "44511" 27 "Montgomery" 30 1 0 6 0 1 0
"14115" "Jun-17" "44511" 130 "Philadelphia" 30 1 1 6 0 1 0
"17003" "Jun-17" "44511" 84 "Neighbor" 30 1 0 6 0 1 0
"2547" "Jun-17" "All NAICS" 7980 "Allegheny" 30 1 0 6 0 1 0
"5435" "Jun-17" "All NAICS" 3040 "Bucks" 30 1 0 6 0 1 0
"8323" "Jun-17" "All NAICS" 2570 "Delaware" 30 1 0 6 0 1 0
"12655" "Jun-17" "All NAICS" 3700 "Montgomery" 30 1 0 6 0 1 0
"14099" "Jun-17" "All NAICS" 9420 "Philadelphia" 30 1 1 6 0 1 0
"16987" "Jun-17" "All NAICS" 9310 "Neighbor" 30 1 0 6 0 1 0
"17358" "Jun-17" "PBT Industries" 1117 "Allegheny" 30 1 0 6 0 1 0
"17434" "Jun-17" "PBT Industries" 417 "Bucks" 30 1 0 6 0 1 0
"17510" "Jun-17" "PBT Industries" 516 "Delaware" 30 1 0 6 0 1 0
"17624" "Jun-17" "PBT Industries" 384 "Montgomery" 30 1 0 6 0 1 0
"17700" "Jun-17" "PBT Industries" 1441 "Philadelphia" 30 1 1 6 0 1 0
"17776" "Jun-17" "PBT Industries" 1317 "Neighbor" 30 1 0 6 0 1 0
"2588" "Jul-17" "312111" 0 "Allegheny" 31 1 0 7 0 0 1
"5476" "Jul-17" "312111" 0 "Bucks" 31 1 0 7 0 0 1
"8364" "Jul-17" "312111" 1 "Delaware" 31 1 0 7 0 0 1
"12696" "Jul-17" "312111" 1 "Montgomery" 31 1 0 7 0 0 1
"14140" "Jul-17" "312111" 4 "Philadelphia" 31 1 1 7 0 0 1
"17028" "Jul-17" "312111" 2 "Neighbor" 31 1 0 7 0 0 1
"2601" "Jul-17" "44511" 79 "Allegheny" 31 1 0 7 0 0 1
"5489" "Jul-17" "44511" 9 "Bucks" 31 1 0 7 0 0 1
"8377" "Jul-17" "44511" 37 "Delaware" 31 1 0 7 0 0 1
"12709" "Jul-17" "44511" 19 "Montgomery" 31 1 0 7 0 0 1
"14153" "Jul-17" "44511" 123 "Philadelphia" 31 1 1 7 0 0 1
"17041" "Jul-17" "44511" 65 "Neighbor" 31 1 0 7 0 0 1
"2585" "Jul-17" "All NAICS" 5900 "Allegheny" 31 1 0 7 0 0 1
"5473" "Jul-17" "All NAICS" 2160 "Bucks" 31 1 0 7 0 0 1
"8361" "Jul-17" "All NAICS" 2080 "Delaware" 31 1 0 7 0 0 1
"12693" "Jul-17" "All NAICS" 2650 "Montgomery" 31 1 0 7 0 0 1
"14137" "Jul-17" "All NAICS" 8810 "Philadelphia" 31 1 1 7 0 0 1
"17025" "Jul-17" "All NAICS" 6890 "Neighbor" 31 1 0 7 0 0 1
"17359" "Jul-17" "PBT Industries" 704 "Allegheny" 31 1 0 7 0 0 1
"17435" "Jul-17" "PBT Industries" 147 "Bucks" 31 1 0 7 0 0 1
"17511" "Jul-17" "PBT Industries" 282 "Delaware" 31 1 0 7 0 0 1
"17625" "Jul-17" "PBT Industries" 188 "Montgomery" 31 1 0 7 0 0 1
"17701" "Jul-17" "PBT Industries" 1357 "Philadelphia" 31 1 1 7 0 0 1
"17777" "Jul-17" "PBT Industries" 617 "Neighbor" 31 1 0 7 0 0 1
"2626" "Aug-17" "312111" 0 "Allegheny" 32 1 0 8 0 0 1
"5514" "Aug-17" "312111" 0 "Bucks" 32 1 0 8 0 0 1
"8402" "Aug-17" "312111" 0 "Delaware" 32 1 0 8 0 0 1
"12734" "Aug-17" "312111" 0 "Montgomery" 32 1 0 8 0 0 1
"14178" "Aug-17" "312111" 2 "Philadelphia" 32 1 1 8 0 0 1
"17066" "Aug-17" "312111" 0 "Neighbor" 32 1 0 8 0 0 1
"2639" "Aug-17" "44511" 57 "Allegheny" 32 1 0 8 0 0 1
"5527" "Aug-17" "44511" 11 "Bucks" 32 1 0 8 0 0 1
"8415" "Aug-17" "44511" 23 "Delaware" 32 1 0 8 0 0 1
"12747" "Aug-17" "44511" 22 "Montgomery" 32 1 0 8 0 0 1
"14191" "Aug-17" "44511" 101 "Philadelphia" 32 1 1 8 0 0 1
"17079" "Aug-17" "44511" 56 "Neighbor" 32 1 0 8 0 0 1
"2623" "Aug-17" "All NAICS" 5520 "Allegheny" 32 1 0 8 0 0 1
"5511" "Aug-17" "All NAICS" 1910 "Bucks" 32 1 0 8 0 0 1
"8399" "Aug-17" "All NAICS" 2010 "Delaware" 32 1 0 8 0 0 1
"12731" "Aug-17" "All NAICS" 2540 "Montgomery" 32 1 0 8 0 0 1
"14175" "Aug-17" "All NAICS" 7560 "Philadelphia" 32 1 1 8 0 0 1
"17063" "Aug-17" "All NAICS" 6460 "Neighbor" 32 1 0 8 0 0 1
"17360" "Aug-17" "PBT Industries" 601 "Allegheny" 32 1 0 8 0 0 1
"17436" "Aug-17" "PBT Industries" 99 "Bucks" 32 1 0 8 0 0 1
"17512" "Aug-17" "PBT Industries" 174 "Delaware" 32 1 0 8 0 0 1
"17626" "Aug-17" "PBT Industries" 130 "Montgomery" 32 1 0 8 0 0 1
"17702" "Aug-17" "PBT Industries" 1027 "Philadelphia" 32 1 1 8 0 0 1
"17778" "Aug-17" "PBT Industries" 403 "Neighbor" 32 1 0 8 0 0 1
"2664" "Sep-17" "312111" 1 "Allegheny" 33 1 0 9 0 0 1
"5552" "Sep-17" "312111" 0 "Bucks" 33 1 0 9 0 0 1
"8440" "Sep-17" "312111" 2 "Delaware" 33 1 0 9 0 0 1
"12772" "Sep-17" "312111" 0 "Montgomery" 33 1 0 9 0 0 1
"14216" "Sep-17" "312111" 2 "Philadelphia" 33 1 1 9 0 0 1
"17104" "Sep-17" "312111" 2 "Neighbor" 33 1 0 9 0 0 1
"2677" "Sep-17" "44511" 58 "Allegheny" 33 1 0 9 0 0 1
"5565" "Sep-17" "44511" 3 "Bucks" 33 1 0 9 0 0 1
"8453" "Sep-17" "44511" 27 "Delaware" 33 1 0 9 0 0 1
"12785" "Sep-17" "44511" 15 "Montgomery" 33 1 0 9 0 0 1
"14229" "Sep-17" "44511" 89 "Philadelphia" 33 1 1 9 0 0 1
"17117" "Sep-17" "44511" 45 "Neighbor" 33 1 0 9 0 0 1
"2661" "Sep-17" "All NAICS" 4660 "Allegheny" 33 1 0 9 0 0 1
"5549" "Sep-17" "All NAICS" 1630 "Bucks" 33 1 0 9 0 0 1
"8437" "Sep-17" "All NAICS" 1690 "Delaware" 33 1 0 9 0 0 1
"12769" "Sep-17" "All NAICS" 1950 "Montgomery" 33 1 0 9 0 0 1
"14213" "Sep-17" "All NAICS" 6370 "Philadelphia" 33 1 1 9 0 0 1
"17101" "Sep-17" "All NAICS" 5270 "Neighbor" 33 1 0 9 0 0 1
"17361" "Sep-17" "PBT Industries" 416 "Allegheny" 33 1 0 9 0 0 1
"17437" "Sep-17" "PBT Industries" 67 "Bucks" 33 1 0 9 0 0 1
"17513" "Sep-17" "PBT Industries" 141 "Delaware" 33 1 0 9 0 0 1
"17627" "Sep-17" "PBT Industries" 124 "Montgomery" 33 1 0 9 0 0 1
"17703" "Sep-17" "PBT Industries" 758 "Philadelphia" 33 1 1 9 0 0 1
"17779" "Sep-17" "PBT Industries" 332 "Neighbor" 33 1 0 9 0 0 1
"2702" "Oct-17" "312111" 0 "Allegheny" 34 1 0 10 0 0 0
"5590" "Oct-17" "312111" 0 "Bucks" 34 1 0 10 0 0 0
"8478" "Oct-17" "312111" 0 "Delaware" 34 1 0 10 0 0 0
"12810" "Oct-17" "312111" 0 "Montgomery" 34 1 0 10 0 0 0
"14254" "Oct-17" "312111" 3 "Philadelphia" 34 1 1 10 0 0 0
"17142" "Oct-17" "312111" 0 "Neighbor" 34 1 0 10 0 0 0
"2715" "Oct-17" "44511" 47 "Allegheny" 34 1 0 10 0 0 0
"5603" "Oct-17" "44511" 15 "Bucks" 34 1 0 10 0 0 0
"8491" "Oct-17" "44511" 27 "Delaware" 34 1 0 10 0 0 0
"12823" "Oct-17" "44511" 13 "Montgomery" 34 1 0 10 0 0 0
"14267" "Oct-17" "44511" 101 "Philadelphia" 34 1 1 10 0 0 0
"17155" "Oct-17" "44511" 55 "Neighbor" 34 1 0 10 0 0 0
"2699" "Oct-17" "All NAICS" 5050 "Allegheny" 34 1 0 10 0 0 0
"5587" "Oct-17" "All NAICS" 1870 "Bucks" 34 1 0 10 0 0 0
"8475" "Oct-17" "All NAICS" 1930 "Delaware" 34 1 0 10 0 0 0
"12807" "Oct-17" "All NAICS" 2230 "Montgomery" 34 1 0 10 0 0 0
"14251" "Oct-17" "All NAICS" 7450 "Philadelphia" 34 1 1 10 0 0 0
"17139" "Oct-17" "All NAICS" 6030 "Neighbor" 34 1 0 10 0 0 0
"17362" "Oct-17" "PBT Industries" 522 "Allegheny" 34 1 0 10 0 0 0
"17438" "Oct-17" "PBT Industries" 86 "Bucks" 34 1 0 10 0 0 0
"17514" "Oct-17" "PBT Industries" 149 "Delaware" 34 1 0 10 0 0 0
"17628" "Oct-17" "PBT Industries" 115 "Montgomery" 34 1 0 10 0 0 0
"17704" "Oct-17" "PBT Industries" 886 "Philadelphia" 34 1 1 10 0 0 0
"17780" "Oct-17" "PBT Industries" 350 "Neighbor" 34 1 0 10 0 0 0
"2740" "Nov-17" "312111" 4 "Allegheny" 35 1 0 11 0 0 0
"5628" "Nov-17" "312111" 2 "Bucks" 35 1 0 11 0 0 0
"8516" "Nov-17" "312111" 1 "Delaware" 35 1 0 11 0 0 0
"12848" "Nov-17" "312111" 0 "Montgomery" 35 1 0 11 0 0 0
"14292" "Nov-17" "312111" 6 "Philadelphia" 35 1 1 11 0 0 0
"17180" "Nov-17" "312111" 3 "Neighbor" 35 1 0 11 0 0 0
"2753" "Nov-17" "44511" 40 "Allegheny" 35 1 0 11 0 0 0
"5641" "Nov-17" "44511" 11 "Bucks" 35 1 0 11 0 0 0
"8529" "Nov-17" "44511" 24 "Delaware" 35 1 0 11 0 0 0
"12861" "Nov-17" "44511" 22 "Montgomery" 35 1 0 11 0 0 0
"14305" "Nov-17" "44511" 72 "Philadelphia" 35 1 1 11 0 0 0
"17193" "Nov-17" "44511" 57 "Neighbor" 35 1 0 11 0 0 0
"2737" "Nov-17" "All NAICS" 7210 "Allegheny" 35 1 0 11 0 0 0
"5625" "Nov-17" "All NAICS" 2270 "Bucks" 35 1 0 11 0 0 0
"8513" "Nov-17" "All NAICS" 1940 "Delaware" 35 1 0 11 0 0 0
"12845" "Nov-17" "All NAICS" 2910 "Montgomery" 35 1 0 11 0 0 0
"14289" "Nov-17" "All NAICS" 7100 "Philadelphia" 35 1 1 11 0 0 0
"17177" "Nov-17" "All NAICS" 7120 "Neighbor" 35 1 0 11 0 0 0
"17363" "Nov-17" "PBT Industries" 670 "Allegheny" 35 1 0 11 0 0 0
"17439" "Nov-17" "PBT Industries" 175 "Bucks" 35 1 0 11 0 0 0
"17515" "Nov-17" "PBT Industries" 210 "Delaware" 35 1 0 11 0 0 0
"17629" "Nov-17" "PBT Industries" 175 "Montgomery" 35 1 0 11 0 0 0
"17705" "Nov-17" "PBT Industries" 803 "Philadelphia" 35 1 1 11 0 0 0
"17781" "Nov-17" "PBT Industries" 560 "Neighbor" 35 1 0 11 0 0 0
"2778" "Dec-17" "312111" 0 "Allegheny" 36 1 0 12 0 0 0
"5666" "Dec-17" "312111" 1 "Bucks" 36 1 0 12 0 0 0
"8554" "Dec-17" "312111" 0 "Delaware" 36 1 0 12 0 0 0
"12886" "Dec-17" "312111" 0 "Montgomery" 36 1 0 12 0 0 0
"14330" "Dec-17" "312111" 1 "Philadelphia" 36 1 1 12 0 0 0
"17218" "Dec-17" "312111" 1 "Neighbor" 36 1 0 12 0 0 0
"2791" "Dec-17" "44511" 62 "Allegheny" 36 1 0 12 0 0 0
"5679" "Dec-17" "44511" 17 "Bucks" 36 1 0 12 0 0 0
"8567" "Dec-17" "44511" 17 "Delaware" 36 1 0 12 0 0 0
"12899" "Dec-17" "44511" 11 "Montgomery" 36 1 0 12 0 0 0
"14343" "Dec-17" "44511" 86 "Philadelphia" 36 1 1 12 0 0 0
"17231" "Dec-17" "44511" 45 "Neighbor" 36 1 0 12 0 0 0
"2775" "Dec-17" "All NAICS" 9240 "Allegheny" 36 1 0 12 0 0 0
"5663" "Dec-17" "All NAICS" 3250 "Bucks" 36 1 0 12 0 0 0
"8551" "Dec-17" "All NAICS" 2620 "Delaware" 36 1 0 12 0 0 0
"12883" "Dec-17" "All NAICS" 3890 "Montgomery" 36 1 0 12 0 0 0
"14327" "Dec-17" "All NAICS" 8460 "Philadelphia" 36 1 1 12 0 0 0
"17215" "Dec-17" "All NAICS" 9760 "Neighbor" 36 1 0 12 0 0 0
"17364" "Dec-17" "PBT Industries" 1117 "Allegheny" 36 1 0 12 0 0 0
"17440" "Dec-17" "PBT Industries" 239 "Bucks" 36 1 0 12 0 0 0
"17516" "Dec-17" "PBT Industries" 355 "Delaware" 36 1 0 12 0 0 0
"17630" "Dec-17" "PBT Industries" 243 "Montgomery" 36 1 0 12 0 0 0
"17706" "Dec-17" "PBT Industries" 1299 "Philadelphia" 36 1 1 12 0 0 0
"17782" "Dec-17" "PBT Industries" 837 "Neighbor" 36 1 0 12 0 0 0
"2816" "Jan-18" "312111" 2 "Allegheny" 37 1 0 13 1 0 0
"5704" "Jan-18" "312111" 1 "Bucks" 37 1 0 13 1 0 0
"8592" "Jan-18" "312111" 3 "Delaware" 37 1 0 13 1 0 0
"12924" "Jan-18" "312111" 0 "Montgomery" 37 1 0 13 1 0 0
"14368" "Jan-18" "312111" 6 "Philadelphia" 37 1 1 13 1 0 0
"17256" "Jan-18" "312111" 4 "Neighbor" 37 1 0 13 1 0 0
"2829" "Jan-18" "44511" 74 "Allegheny" 37 1 0 13 1 0 0
"5717" "Jan-18" "44511" 16 "Bucks" 37 1 0 13 1 0 0
"8605" "Jan-18" "44511" 33 "Delaware" 37 1 0 13 1 0 0
"12937" "Jan-18" "44511" 33 "Montgomery" 37 1 0 13 1 0 0
"14381" "Jan-18" "44511" 116 "Philadelphia" 37 1 1 13 1 0 0
"17269" "Jan-18" "44511" 82 "Neighbor" 37 1 0 13 1 0 0
"2813" "Jan-18" "All NAICS" 10110 "Allegheny" 37 1 0 13 1 0 0
"5701" "Jan-18" "All NAICS" 4090 "Bucks" 37 1 0 13 1 0 0
"8589" "Jan-18" "All NAICS" 3240 "Delaware" 37 1 0 13 1 0 0
"12921" "Jan-18" "All NAICS" 4810 "Montgomery" 37 1 0 13 1 0 0
"14365" "Jan-18" "All NAICS" 10200 "Philadelphia" 37 1 1 13 1 0 0
"17253" "Jan-18" "All NAICS" 12140 "Neighbor" 37 1 0 13 1 0 0
"17365" "Jan-18" "PBT Industries" 840 "Allegheny" 37 1 0 13 1 0 0
"17441" "Jan-18" "PBT Industries" 209 "Bucks" 37 1 0 13 1 0 0
"17517" "Jan-18" "PBT Industries" 311 "Delaware" 37 1 0 13 1 0 0
"17631" "Jan-18" "PBT Industries" 229 "Montgomery" 37 1 0 13 1 0 0
"17707" "Jan-18" "PBT Industries" 1194 "Philadelphia" 37 1 1 13 1 0 0
"17783" "Jan-18" "PBT Industries" 749 "Neighbor" 37 1 0 13 1 0 0
"2854" "Feb-18" "312111" 3 "Allegheny" 38 1 0 14 1 0 0
"5742" "Feb-18" "312111" 0 "Bucks" 38 1 0 14 1 0 0
"8630" "Feb-18" "312111" 0 "Delaware" 38 1 0 14 1 0 0
"12962" "Feb-18" "312111" 0 "Montgomery" 38 1 0 14 1 0 0
"14406" "Feb-18" "312111" 3 "Philadelphia" 38 1 1 14 1 0 0
"17294" "Feb-18" "312111" 0 "Neighbor" 38 1 0 14 1 0 0
"2867" "Feb-18" "44511" 45 "Allegheny" 38 1 0 14 1 0 0
"5755" "Feb-18" "44511" 15 "Bucks" 38 1 0 14 1 0 0
"8643" "Feb-18" "44511" 16 "Delaware" 38 1 0 14 1 0 0
"12975" "Feb-18" "44511" 19 "Montgomery" 38 1 0 14 1 0 0
"14419" "Feb-18" "44511" 76 "Philadelphia" 38 1 1 14 1 0 0
"17307" "Feb-18" "44511" 50 "Neighbor" 38 1 0 14 1 0 0
"2851" "Feb-18" "All NAICS" 5420 "Allegheny" 38 1 0 14 1 0 0
"5739" "Feb-18" "All NAICS" 2040 "Bucks" 38 1 0 14 1 0 0
"8627" "Feb-18" "All NAICS" 1820 "Delaware" 38 1 0 14 1 0 0
"12959" "Feb-18" "All NAICS" 2460 "Montgomery" 38 1 0 14 1 0 0
"14403" "Feb-18" "All NAICS" 6180 "Philadelphia" 38 1 1 14 1 0 0
"17291" "Feb-18" "All NAICS" 6320 "Neighbor" 38 1 0 14 1 0 0
"17366" "Feb-18" "PBT Industries" 423 "Allegheny" 38 1 0 14 1 0 0
"17442" "Feb-18" "PBT Industries" 95 "Bucks" 38 1 0 14 1 0 0
"17518" "Feb-18" "PBT Industries" 114 "Delaware" 38 1 0 14 1 0 0
"17632" "Feb-18" "PBT Industries" 117 "Montgomery" 38 1 0 14 1 0 0
"17708" "Feb-18" "PBT Industries" 637 "Philadelphia" 38 1 1 14 1 0 0
"17784" "Feb-18" "PBT Industries" 326 "Neighbor" 38 1 0 14 1 0 0
